# Supplementary material for: Exploring Localized Provoked Vulvodynia: Insights from Animal Model Research
Source: Int J Mol Sci. 2024 Apr 11;25(8):4261. doi: 10.3390/ijms25084261 (PMC11050705; doi:10.3390/ijms25084261)
Supplement: Supplementary file 1 [file ijms-25-04261-s001.zip]

Archive with 1 entries (1 files):
- ijms-2952237-supplementary.pdf
